# Supplementary material for: Epigenetic Repression of RUNX2 and OSX Promoters Controls the Nonmineralized State of the Periodontal Ligament
Source: Genes (Basel). 2023 Jan 12;14(1):201. doi: 10.3390/genes14010201 (PMC9858805; doi:10.3390/genes14010201)
Supplement: Supplementary file 1 [file genes-14-00201-s001.zip]

Archive with 1 entries (1 files):
- genes-2109933-SI.pdf
